# Supplementary material for: Values, preferences, and informational needs of individuals living with ANCA-associated vasculitis: a systematic review
Source: Rheumatol Adv Pract. 2026 Jun 12;10(3):rkag057. doi: 10.1093/rap/rkag057 (PMC13267788; doi:10.1093/rap/rkag057)
Supplement: rkag057_Supplementary_Data [file rkag057_supplementary_data.zip]

Archive with 3 entries (3 files):
- 2025.06.12 - V&P SR Appendix B DCF.xlsx
- VPSR Appendix A - Search Strategy.pdf
- VPSR_Supplementary_tables_and_figures (1).docx
