# Supplementary material for: Values, preferences, and informational needs of individuals living with ANCA-associated vasculitis: a systematic review
Source: Rheumatol Adv Pract. 2026 Jun 12;10(3):rkag057. doi: 10.1093/rap/rkag057 (PMC13267788; doi:10.1093/rap/rkag057)
Supplement: rkag057_Supplementary_Data [file rkag057_supplementary_data.zip › 2025.06.12 - V&P SR Appendix B DCF.xlsx]

## Sheet: Quantitative Data
Demographics		Study participants						Included Participants																	Results
Last name	Year	Study format	Sampling method	Inclusion criteria	Exclusion criteria	Study Method	Study Analysis	Countries for population	Sampling population	Number solicited	Number of respondents	response rate	male/female	Age	Total ANCA patients	GPA	MPA	EGPA	RLV	Other ANCA/ unknown	on/previously on dialysis or kidney transplant	Duration of disease	Subgroup of study	Educational attainment	Information sought	Value or preference	response format	response result	Subgroup/future information	Regression/ analysis topic	Regression/ analysis format	Regression/ analysis result	Interpretation	Other

## Sheet: Quantitative ROB
Demographics		Risk of Bias in V&P	Based on THIS paper	TOOL EXPLAINER HERE
Last name	Year	Was an appropriate study sample selected from the study's sampling frame?	Comments	Was the attrition rate sufficiently low to minimize the risk of bias?	Comments	Was the instrument used to measure patient values and preferences in a valid and reliable manner?	Comments	Was the instrument used in the intended way?	Comments	Was a valid representation of the outcome (health state) used?	Comments	Did the researchers check for understanding of the instrument?	Comments	Were the results analysed appropriately to avoid influence of bias and confounding?	Comments	Overall Risk of Bias	Justification

## Sheet: Qualitative Data
Demographics		Study participants						Included Participants																	Results
Last name	Year	Study format	Sampling method	Inclusion criteria	Exclusion criteria	Study method	Analysis	Countries for population	Sampling population	Number solicited	number of patients	Response rate	male/female	Age	Total ANCA patients	GPA	MPA	EGPA	RLV	Other ANCA/ unknown	on/previously on dialysis	Duration of disease	Subgroup of study	Educational attainment	Information sought	Health states / Values / Preferences measured	Themes extracted	Additional info on theme	Sub themes	other information

## Sheet: Qualitative ROB
Demographics		Risk of Bias in V&P	TOOL EXPLAINER HERE
Last name	Year	Was there a clear statement of the aims of the research?	Comment	Is a qualitative methodology appropriate?	Comment	Was the research design appropriate to the aims of the research?	Comment	Was the recruitment strategy appropriate to the aims of the research?	Comment	Was the data collected in a way that addressed the research issue?	Comment	Has the relationship between the researcher and participants been adequately considered?	Comment	Have ethical considerations been taken into consideration?	Comment	Was the data analysis sufficiently rigorous?	Comment	Is there a clear statement of findings?	Comment	Overall Risk of bias	Comment
